# Supplementary material for: Downregulated miRNA-491-3p accelerates colorectal cancer growth by increasing uMtCK expression
Source: PeerJ. 2022 Nov 28;10:e14285. doi: 10.7717/peerj.14285 (PMC9744150; doi:10.7717/peerj.14285)
Supplement: Supplemental Information 2 [file peerj-10-14285-s002.xlsx]

## Sheet: fig1a
Area	Aisle	CT	TM	Type	Gene	The sample name
A01	FAM	14.91	81.5	Unknown	u6	reference sample
A02	FAM	14.99	80	Unknown	u6	reference sample
A03	FAM	14.99	81	Unknown	u6	reference sample
A04	FAM	14.92	78	Unknown	u6	reference sample
A05	FAM	14.77	79	Unknown	u6	reference sample
A06	FAM	14.87	78.5	Unknown	u6	reference sample
A07	FAM	14.75	81.5	Unknown	u6	reference sample
A08	FAM	14.65	80.5	Unknown	u6	reference sample
A09	FAM	14.74	79.5	Unknown	u6	reference sample
A10	FAM	17.12	78	Unknown	u6	Colon cancer1
A11	FAM	17.27	82	Unknown	u6	Colon cancer1
A12	FAM	17.23	81.5	Unknown	u6	Colon cancer1
B01	FAM	16.58	78	Unknown	u6	Colon cancer2
B02	FAM	16.67	80.5	Unknown	u6	Colon cancer2
B03	FAM	16.68	79	Unknown	u6	Colon cancer2
B04	FAM	14.01	82	Unknown	u6	Colon cancer3
B05	FAM	13.95	81.5	Unknown	u6	Colon cancer3
B06	FAM	14.01	79.5	Unknown	u6	Colon cancer3
B07	FAM	16.62	81	Unknown	u6	Colon cancer4
B08	FAM	16.76	78	Unknown	u6	Colon cancer4
B09	FAM	16.71	81	Unknown	u6	Colon cancer4
B10	FAM	14.98	82	Unknown	u6	Colon cancer5
B11	FAM	14.92	81.5	Unknown	u6	Colon cancer5
B12	FAM	14.88	80.5	Unknown	u6	Colon cancer5
C01	FAM	16.23	80	Unknown	u6	Colon cancer6
C02	FAM	16.3	79.5	Unknown	u6	Colon cancer6
C03	FAM	16.23	78	Unknown	u6	Colon cancer6
C04	FAM	16.98	78.5	Unknown	u6	Colon cancer7
C05	FAM	17.07	81	Unknown	u6	Colon cancer7
C06	FAM	17.04	80.5	Unknown	u6	Colon cancer7
C07	FAM	16.96	81.5	Unknown	u6	Colon cancer8
C08	FAM	16.94	80	Unknown	u6	Colon cancer8
C09	FAM	17.08	78.5	Unknown	u6	Colon cancer8
C10	FAM	13.7	82	Unknown	u6	Colon cancer9
C11	FAM	13.6	79	Unknown	u6	Colon cancer9
C12	FAM	13.68	80.5	Unknown	u6	Colon cancer9
D01	FAM	14	80	Unknown	u6	Colon cancer10
D02	FAM	14.15	80.5	Unknown	u6	Colon cancer10
D03	FAM	14.14	79.5	Unknown	u6	Colon cancer10
D04	FAM	16.21	81	Unknown	u6	Colon cancer11
D05	FAM	16.31	80.5	Unknown	u6	Colon cancer11
D06	FAM	16.27	79.5	Unknown	u6	Colon cancer11
D07	FAM	16.99	82	Unknown	u6	Colon cancer12
D08	FAM	17	78	Unknown	u6	Colon cancer12
D09	FAM	17.02	80	Unknown	u6	Colon cancer12
D10	FAM	16.6	80.5	Unknown	u6	Colon cancer13
D11	FAM	16.56	80	Unknown	u6	Colon cancer13
D12	FAM	16.45	81	Unknown	u6	Colon cancer13
E01	FAM	13.74	81.5	Unknown	u6	Colon cancer14
E02	FAM	13.76	79.5	Unknown	u6	Colon cancer14
E03	FAM	13.66	80	Unknown	u6	Colon cancer14
E04	FAM	15.71	81	Unknown	u6	Colon cancer15
E05	FAM	15.68	80.5	Unknown	u6	Colon cancer15
E06	FAM	15.64	79.5	Unknown	u6	Colon cancer15
E07	FAM	16.75	82	Unknown	u6	Colon cancer16
E08	FAM	16.67	79	Unknown	u6	Colon cancer16
E09	FAM	16.74	80.5	Unknown	u6	Colon cancer16
E10	FAM	16.5	79.5	Unknown	u6	Colon cancer17
E11	FAM	16.49	81	Unknown	u6	Colon cancer17
E12	FAM	16.63	81.5	Unknown	u6	Colon cancer17
F01	FAM	15.7	80.5	Unknown	u6	Colon cancer18
F02	FAM	15.79	80	Unknown	u6	Colon cancer18
F03	FAM	15.82	78	Unknown	u6	Colon cancer18
F04	FAM	14.91	81	Unknown	u6	Colon cancer19
F05	FAM	14.81	81.5	Unknown	u6	Colon cancer19
F06	FAM	14.76	79	Unknown	u6	Colon cancer19
F07	FAM	15.65	82	Unknown	u6	Colon cancer20
F08	FAM	15.68	81	Unknown	u6	Colon cancer20
F09	FAM	15.56	82	Unknown	u6	Colon cancer20
F10	FAM	17.24	78	Unknown	u6	Colon cancer21
F11	FAM	17.21	78.5	Unknown	u6	Colon cancer21
F12	FAM	17.25	79.5	Unknown	u6	Colon cancer21
A01	FAM	27.86	80	Unknown	miR-491	reference sample
A02	FAM	27.77	78	Unknown	miR-491	reference sample
A03	FAM	27.8	78.5	Unknown	miR-491	reference sample
A04	FAM	27.9	81	Unknown	miR-491	reference sample
A05	FAM	27.76	81.5	Unknown	miR-491	reference sample
A06	FAM	27.72	80.5	Unknown	miR-491	reference sample
A07	FAM	27.78	80	Unknown	miR-491	reference sample
A08	FAM	27.67	79	Unknown	miR-491	reference sample
A09	FAM	27.73	78	Unknown	miR-491	reference sample
A10	FAM	30.08	78.5	Unknown	miR-491	Colon cancer1
A11	FAM	30.11	79	Unknown	miR-491	Colon cancer1
A12	FAM	30.23	82	Unknown	miR-491	Colon cancer1
B01	FAM	29.55	81	Unknown	miR-491	Colon cancer2
B02	FAM	29.46	82	Unknown	miR-491	Colon cancer2
B03	FAM	29.46	78	Unknown	miR-491	Colon cancer2
B04	FAM	26.75	78.5	Unknown	miR-491	Colon cancer3
B05	FAM	26.72	79.5	Unknown	miR-491	Colon cancer3
B06	FAM	26.79	78	Unknown	miR-491	Colon cancer3
B07	FAM	29.46	79	Unknown	miR-491	Colon cancer4
B08	FAM	29.43	82	Unknown	miR-491	Colon cancer4
B09	FAM	29.37	78.5	Unknown	miR-491	Colon cancer4
B10	FAM	27.61	79.5	Unknown	miR-491	Colon cancer5
B11	FAM	27.69	80	Unknown	miR-491	Colon cancer5
B12	FAM	27.57	81.5	Unknown	miR-491	Colon cancer5
C01	FAM	28.74	79	Unknown	miR-491	Colon cancer6
C02	FAM	28.71	81	Unknown	miR-491	Colon cancer6
C03	FAM	28.83	80.5	Unknown	miR-491	Colon cancer6
C04	FAM	29.29	82	Unknown	miR-491	Colon cancer7
C05	FAM	29.25	78	Unknown	miR-491	Colon cancer7
C06	FAM	29.2	78.5	Unknown	miR-491	Colon cancer7
C07	FAM	29.05	79.5	Unknown	miR-491	Colon cancer8
C08	FAM	29.02	78	Unknown	miR-491	Colon cancer8
C09	FAM	29.2	81.5	Unknown	miR-491	Colon cancer8
C10	FAM	25.56	80.5	Unknown	miR-491	Colon cancer9
C11	FAM	25.58	79.5	Unknown	miR-491	Colon cancer9
C12	FAM	25.47	80.5	Unknown	miR-491	Colon cancer9
D01	FAM	25.75	79.5	Unknown	miR-491	Colon cancer10
D02	FAM	25.71	78	Unknown	miR-491	Colon cancer10
D03	FAM	25.59	81.5	Unknown	miR-491	Colon cancer10
D04	FAM	28.01	78	Unknown	miR-491	Colon cancer11
D05	FAM	27.9	79.5	Unknown	miR-491	Colon cancer11
D06	FAM	27.95	81	Unknown	miR-491	Colon cancer11
D07	FAM	29.66	79	Unknown	miR-491	Colon cancer12
D08	FAM	29.62	79.5	Unknown	miR-491	Colon cancer12
D09	FAM	29.59	78.5	Unknown	miR-491	Colon cancer12
D10	FAM	27.4	78	Unknown	miR-491	Colon cancer13
D11	FAM	27.33	82	Unknown	miR-491	Colon cancer13
D12	FAM	27.32	81.5	Unknown	miR-491	Colon cancer13
E01	FAM	26.28	80.5	Unknown	miR-491	Colon cancer14
E02	FAM	26.21	79	Unknown	miR-491	Colon cancer14
E03	FAM	26.33	78.5	Unknown	miR-491	Colon cancer14
E04	FAM	26.28	79.5	Unknown	miR-491	Colon cancer15
E05	FAM	26.21	81.5	Unknown	miR-491	Colon cancer15
E06	FAM	26.3	81	Unknown	miR-491	Colon cancer15
E07	FAM	26.8	78.5	Unknown	miR-491	Colon cancer16
E08	FAM	26.84	79	Unknown	miR-491	Colon cancer16
E09	FAM	26.89	82	Unknown	miR-491	Colon cancer16
E10	FAM	27.91	80.5	Unknown	miR-491	Colon cancer17
E11	FAM	27.75	81	Unknown	miR-491	Colon cancer17
E12	FAM	27.84	78	Unknown	miR-491	Colon cancer17
F01	FAM	26.97	79.5	Unknown	miR-491	Colon cancer18
F02	FAM	27.03	81.5	Unknown	miR-491	Colon cancer18
F03	FAM	26.94	80.5	Unknown	miR-491	Colon cancer18
F04	FAM	25.59	78	Unknown	miR-491	Colon cancer19
F05	FAM	25.76	79.5	Unknown	miR-491	Colon cancer19
F06	FAM	25.62	79	Unknown	miR-491	Colon cancer19
F07	FAM	27.39	82	Unknown	miR-491	Colon cancer20
F08	FAM	27.29	81	Unknown	miR-491	Colon cancer20
F09	FAM	27.29	80.5	Unknown	miR-491	Colon cancer20
F10	FAM	27.08	81.5	Unknown	miR-491	Colon cancer21
F11	FAM	27.03	79.5	Unknown	miR-491	Colon cancer21
F12	FAM	27.04	78	Unknown	miR-491	Colon cancer21
A01	FAM	14.91	80.5	Unknown	u6	reference sample
A02	FAM	14.99	81	Unknown	u6	reference sample
A03	FAM	14.99	79.5	Unknown	u6	reference sample
A04	FAM	14.92	78	Unknown	u6	reference sample
A05	FAM	14.77	78.5	Unknown	u6	reference sample
A06	FAM	14.87	79	Unknown	u6	reference sample
A07	FAM	14.75	82	Unknown	u6	reference sample
A08	FAM	14.65	80	Unknown	u6	reference sample
A09	FAM	14.74	81.5	Unknown	u6	reference sample
A10	FAM	17.86	80.5	Unknown	u6	Normal control1
A11	FAM	17.86	79.5	Unknown	u6	Normal control1
A12	FAM	17.93	81	Unknown	u6	Normal control1
B01	FAM	17.68	80	Unknown	u6	Normal control2
B02	FAM	17.57	79.5	Unknown	u6	Normal control2
B03	FAM	17.69	80	Unknown	u6	Normal control2
B04	FAM	16.92	81.5	Unknown	u6	Normal control3
B05	FAM	16.91	78.5	Unknown	u6	Normal control3
B06	FAM	17.03	79	Unknown	u6	Normal control3
B07	FAM	16.44	82	Unknown	u6	Normal control4
B08	FAM	16.41	78	Unknown	u6	Normal control4
B09	FAM	16.29	81.5	Unknown	u6	Normal control4
B10	FAM	16.02	79	Unknown	u6	Normal control5
B11	FAM	15.96	82	Unknown	u6	Normal control5
B12	FAM	15.91	80.5	Unknown	u6	Normal control5
C01	FAM	14.09	78	Unknown	u6	Normal control6
C02	FAM	14.12	79.5	Unknown	u6	Normal control6
C03	FAM	14.13	81.5	Unknown	u6	Normal control6
C04	FAM	15.72	82	Unknown	u6	Normal control7
C05	FAM	15.7	78	Unknown	u6	Normal control7
C06	FAM	15.63	79.5	Unknown	u6	Normal control7
C07	FAM	18.24	82	Unknown	u6	Normal control8
C08	FAM	18.41	80.5	Unknown	u6	Normal control8
C09	FAM	18.34	78.5	Unknown	u6	Normal control8
C10	FAM	15.55	79.5	Unknown	u6	Normal control9
C11	FAM	15.67	79	Unknown	u6	Normal control9
C12	FAM	15.68	81	Unknown	u6	Normal control9
D01	FAM	17.32	80.5	Unknown	u6	Normal control10
D02	FAM	17.2	82	Unknown	u6	Normal control10
D03	FAM	17.18	78.5	Unknown	u6	Normal control10
D04	FAM	16.91	79.5	Unknown	u6	Normal control11
D05	FAM	16.99	78	Unknown	u6	Normal control11
D06	FAM	16.92	81.5	Unknown	u6	Normal control11
D07	FAM	17.06	80.5	Unknown	u6	Normal control12
D08	FAM	17.08	79.5	Unknown	u6	Normal control12
D09	FAM	16.93	82	Unknown	u6	Normal control12
D10	FAM	16.47	81.5	Unknown	u6	Normal control13
D11	FAM	16.56	78	Unknown	u6	Normal control13
D12	FAM	16.58	79	Unknown	u6	Normal control13
E01	FAM	14.69	81	Unknown	u6	Normal control14
E02	FAM	14.85	80	Unknown	u6	Normal control14
E03	FAM	14.84	80.5	Unknown	u6	Normal control14
E04	FAM	16.26	82	Unknown	u6	Normal control15
E05	FAM	16.36	78.5	Unknown	u6	Normal control15
E06	FAM	16.31	79.5	Unknown	u6	Normal control15
E07	FAM	15.98	81.5	Unknown	u6	Normal control16
E08	FAM	15.92	80.5	Unknown	u6	Normal control16
E09	FAM	15.91	79	Unknown	u6	Normal control16
E10	FAM	15.26	81	Unknown	u6	Normal control17
E11	FAM	15.26	80	Unknown	u6	Normal control17
E12	FAM	15.15	82	Unknown	u6	Normal control17
F01	FAM	14.99	80	Unknown	u6	Normal control18
F02	FAM	15.02	79	Unknown	u6	Normal control18
F03	FAM	14.84	78	Unknown	u6	Normal control18
F04	FAM	16.38	78.5	Unknown	u6	Normal control19
F05	FAM	16.45	79.5	Unknown	u6	Normal control19
F06	FAM	16.28	81.5	Unknown	u6	Normal control19
F07	FAM	13.61	79.5	Unknown	u6	Normal control20
F08	FAM	13.75	81	Unknown	u6	Normal control20
F09	FAM	13.63	78	Unknown	u6	Normal control20
F10	FAM	16.98	81.5	Unknown	u6	Normal control21
F11	FAM	17.01	79.5	Unknown	u6	Normal control21
F12	FAM	16.95	79	Unknown	u6	Normal control21
A01	FAM	27.86	78.5	Unknown	miR-491	reference sample
A02	FAM	27.77	81	Unknown	miR-491	reference sample
A03	FAM	27.8	79.5	Unknown	miR-491	reference sample
A04	FAM	27.9	80	Unknown	miR-491	reference sample
A05	FAM	27.76	79.5	Unknown	miR-491	reference sample
A06	FAM	27.72	82	Unknown	miR-491	reference sample
A07	FAM	27.78	78.5	Unknown	miR-491	reference sample
A08	FAM	27.67	82	Unknown	miR-491	reference sample
A09	FAM	27.73	79.5	Unknown	miR-491	reference sample
A10	FAM	30.33	81	Unknown	miR-491	Normal control1
A11	FAM	30.31	80.5	Unknown	miR-491	Normal control1
A12	FAM	30.39	81.5	Unknown	miR-491	Normal control1
B01	FAM	29.98	79	Unknown	miR-491	Normal control2
B02	FAM	29.82	80.5	Unknown	miR-491	Normal control2
B03	FAM	29.83	80.5	Unknown	miR-491	Normal control2
B04	FAM	29.56	81.5	Unknown	miR-491	Normal control3
B05	FAM	29.49	81.5	Unknown	miR-491	Normal control3
B06	FAM	29.45	78.5	Unknown	miR-491	Normal control3
B07	FAM	28.46	79	Unknown	miR-491	Normal control4
B08	FAM	28.29	80.5	Unknown	miR-491	Normal control4
B09	FAM	28.33	80	Unknown	miR-491	Normal control4
B10	FAM	28.04	79.5	Unknown	miR-491	Normal control5
B11	FAM	28.09	82	Unknown	miR-491	Normal control5
B12	FAM	28.13	78.5	Unknown	miR-491	Normal control5
C01	FAM	22.73	81.5	Unknown	miR-491	Normal control6
C02	FAM	22.74	79	Unknown	miR-491	Normal control6
C03	FAM	22.58	80.5	Unknown	miR-491	Normal control6
C04	FAM	27.73	82	Unknown	miR-491	Normal control7
C05	FAM	27.77	78.5	Unknown	miR-491	Normal control7
C06	FAM	27.78	80.5	Unknown	miR-491	Normal control7
C07	FAM	30.32	82	Unknown	miR-491	Normal control8
C08	FAM	30.38	78.5	Unknown	miR-491	Normal control8
C09	FAM	30.3	79	Unknown	miR-491	Normal control8
C10	FAM	27.5	79.5	Unknown	miR-491	Normal control9
C11	FAM	27.4	79	Unknown	miR-491	Normal control9
C12	FAM	27.39	78	Unknown	miR-491	Normal control9
D01	FAM	29.67	80.5	Unknown	miR-491	Normal control10
D02	FAM	29.54	81.5	Unknown	miR-491	Normal control10
D03	FAM	29.54	80	Unknown	miR-491	Normal control10
D04	FAM	28.19	79.5	Unknown	miR-491	Normal control11
D05	FAM	28.26	81.5	Unknown	miR-491	Normal control11
D06	FAM	28.08	79.5	Unknown	miR-491	Normal control11
D07	FAM	26.79	80	Unknown	miR-491	Normal control12
D08	FAM	26.88	79.5	Unknown	miR-491	Normal control12
D09	FAM	26.91	80	Unknown	miR-491	Normal control12
D10	FAM	27.31	78.5	Unknown	miR-491	Normal control13
D11	FAM	27.38	80	Unknown	miR-491	Normal control13
D12	FAM	27.26	81.5	Unknown	miR-491	Normal control13
E01	FAM	23.63	79	Unknown	miR-491	Normal control14
E02	FAM	23.78	79.5	Unknown	miR-491	Normal control14
E03	FAM	23.72	80.5	Unknown	miR-491	Normal control14
E04	FAM	25.52	81	Unknown	miR-491	Normal control15
E05	FAM	25.56	82	Unknown	miR-491	Normal control15
E06	FAM	25.59	81.5	Unknown	miR-491	Normal control15
E07	FAM	25.97	80.5	Unknown	miR-491	Normal control16
E08	FAM	25.92	78.5	Unknown	miR-491	Normal control16
E09	FAM	25.84	79	Unknown	miR-491	Normal control16
E10	FAM	25.14	79.5	Unknown	miR-491	Normal control17
E11	FAM	25.04	82	Unknown	miR-491	Normal control17
E12	FAM	25.14	81	Unknown	miR-491	Normal control17
F01	FAM	24.28	79.5	Unknown	miR-491	Normal control18
F02	FAM	24.38	81	Unknown	miR-491	Normal control18
F03	FAM	24.23	80.5	Unknown	miR-491	Normal control18
F04	FAM	24.28	79.5	Unknown	miR-491	Normal control19
F05	FAM	24.45	82	Unknown	miR-491	Normal control19
F06	FAM	24.4	79	Unknown	miR-491	Normal control19
F07	FAM	21.87	80	Unknown	miR-491	Normal control20
F08	FAM	22	79.5	Unknown	miR-491	Normal control20
F09	FAM	22.05	81	Unknown	miR-491	Normal control20
F10	FAM	24.46	82	Unknown	miR-491	Normal control21
F11	FAM	24.42	81.5	Unknown	miR-491	Normal control21
F12	FAM	24.58	79	Unknown	miR-491	Normal control21

## Sheet: fig1b
Area	Aisle	CT	TM	Type	Gene	The sample name
A01	FAM	15.11	82	Unknown	18s	NCM460
A02	FAM	15.13	79	Unknown	18s	NCM460
A03	FAM	15.12	81	Unknown	18s	NCM460
A04	FAM	15.18	78.5	Unknown	18s	NCM460
A05	FAM	15.17	79.5	Unknown	18s	NCM460
A06	FAM	15.2	78.5	Unknown	18s	NCM460
A07	FAM	15.26	81	Unknown	18s	NCM460
A08	FAM	15.24	81.5	Unknown	18s	NCM460
A09	FAM	15.25	82	Unknown	18s	NCM460
A10	FAM	15.32	78.5	Unknown	18s	SW480
A11	FAM	15.31	79.5	Unknown	18s	SW480
A12	FAM	15.3	81.5	Unknown	18s	SW480
B01	FAM	15.46	79.5	Unknown	18s	SW480
B02	FAM	15.45	80.5	Unknown	18s	SW480
B03	FAM	15.46	79.5	Unknown	18s	SW480
B04	FAM	15.53	81	Unknown	18s	SW480
B05	FAM	15.52	78.5	Unknown	18s	SW480
B06	FAM	15.52	81	Unknown	18s	SW480
B07	FAM	15.59	79	Unknown	18s	SW620
B08	FAM	15.6	80	Unknown	18s	SW620
B09	FAM	15.58	82	Unknown	18s	SW620
B10	FAM	15.64	80.5	Unknown	18s	SW620
B11	FAM	15.63	79.5	Unknown	18s	SW620
B12	FAM	15.63	81	Unknown	18s	SW620
C01	FAM	15.68	81.5	Unknown	18s	SW620
C02	FAM	15.67	80.5	Unknown	18s	SW620
C03	FAM	15.69	80	Unknown	18s	SW620
C04	FAM	15.71	78	Unknown	18s	HCT116
C05	FAM	15.72	81	Unknown	18s	HCT116
C06	FAM	15.69	81.5	Unknown	18s	HCT116
C07	FAM	15.83	79	Unknown	18s	HCT116
C08	FAM	15.82	79.5	Unknown	18s	HCT116
C09	FAM	15.83	80.5	Unknown	18s	HCT116
C10	FAM	15.89	81	Unknown	18s	HCT116
C11	FAM	15.87	82	Unknown	18s	HCT116
C12	FAM	15.87	78	Unknown	18s	HCT116
D01	FAM	29.32	81.5	Unknown	miR-491-3p	NCM460
D02	FAM	29.34	78.5	Unknown	miR-491-3p	NCM460
D03	FAM	29.34	80	Unknown	miR-491-3p	NCM460
D04	FAM	29.39	81.5	Unknown	miR-491-3p	NCM460
D05	FAM	29.4	79.5	Unknown	miR-491-3p	NCM460
D06	FAM	29.42	79	Unknown	miR-491-3p	NCM460
D07	FAM	29.62	81.5	Unknown	miR-491-3p	NCM460
D08	FAM	29.6	80	Unknown	miR-491-3p	NCM460
D09	FAM	29.63	78	Unknown	miR-491-3p	NCM460
D10	FAM	30.94	80.5	Unknown	miR-491-3p	SW480
D11	FAM	30.94	78.5	Unknown	miR-491-3p	SW480
D12	FAM	30.97	79	Unknown	miR-491-3p	SW480
E01	FAM	30.88	82	Unknown	miR-491-3p	SW480
E02	FAM	30.89	79.5	Unknown	miR-491-3p	SW480
E03	FAM	30.9	81	Unknown	miR-491-3p	SW480
E04	FAM	30.89	78	Unknown	miR-491-3p	SW480
E05	FAM	30.9	81.5	Unknown	miR-491-3p	SW480
E06	FAM	30.88	80	Unknown	miR-491-3p	SW480
E07	FAM	30.15	78	Unknown	miR-491-3p	SW620
E08	FAM	30.14	79	Unknown	miR-491-3p	SW620
E09	FAM	30.16	79.5	Unknown	miR-491-3p	SW620
E10	FAM	30.3	78.5	Unknown	miR-491-3p	SW620
E11	FAM	30.3	81	Unknown	miR-491-3p	SW620
E12	FAM	30.28	81.5	Unknown	miR-491-3p	SW620
F01	FAM	30.44	80.5	Unknown	miR-491-3p	SW620
F02	FAM	30.45	80	Unknown	miR-491-3p	SW620
F03	FAM	30.44	82	Unknown	miR-491-3p	SW620
F04	FAM	30.75	79	Unknown	miR-491-3p	HCT116
F05	FAM	30.75	79.5	Unknown	miR-491-3p	HCT116
F06	FAM	30.73	78	Unknown	miR-491-3p	HCT116
F07	FAM	30.72	81	Unknown	miR-491-3p	HCT116
F08	FAM	30.71	81.5	Unknown	miR-491-3p	HCT116
F09	FAM	30.73	82	Unknown	miR-491-3p	HCT116
F10	FAM	30.83	79	Unknown	miR-491-3p	HCT116
F11	FAM	30.82	78	Unknown	miR-491-3p	HCT116
F12	FAM	30.81	78.5	Unknown	miR-491-3p	HCT116

## Sheet: fig1c
Area	Aisle	CT	TM	Type	Gene	The sample name
A01	FAM	13.36	81	Unknown	GAPDH	reference sample
A02	FAM	13.41	79.5	Unknown	GAPDH	reference sample
A03	FAM	13.44	82	Unknown	GAPDH	reference sample
A04	FAM	13.58	78.5	Unknown	GAPDH	reference sample
A05	FAM	13.49	78	Unknown	GAPDH	reference sample
A06	FAM	13.42	81	Unknown	GAPDH	reference sample
A07	FAM	13.47	80	Unknown	GAPDH	reference sample
A08	FAM	13.57	81.5	Unknown	GAPDH	reference sample
A09	FAM	13.52	80.5	Unknown	GAPDH	reference sample
A10	FAM	16.68	79.5	Unknown	GAPDH	Colon cancer1
A11	FAM	16.71	78	Unknown	GAPDH	Colon cancer1
A12	FAM	16.64	81.5	Unknown	GAPDH	Colon cancer1
B01	FAM	15.68	82	Unknown	GAPDH	Colon cancer2
B02	FAM	15.54	80.5	Unknown	GAPDH	Colon cancer2
B03	FAM	15.67	78	Unknown	GAPDH	Colon cancer2
B04	FAM	14.83	79.5	Unknown	GAPDH	Colon cancer3
B05	FAM	14.8	79	Unknown	GAPDH	Colon cancer3
B06	FAM	14.71	81	Unknown	GAPDH	Colon cancer3
B07	FAM	16.41	80	Unknown	GAPDH	Colon cancer4
B08	FAM	16.33	78.5	Unknown	GAPDH	Colon cancer4
B09	FAM	16.41	82	Unknown	GAPDH	Colon cancer4
B10	FAM	14.85	79.5	Unknown	GAPDH	Colon cancer5
B11	FAM	14.81	81	Unknown	GAPDH	Colon cancer5
B12	FAM	14.95	80	Unknown	GAPDH	Colon cancer5
C01	FAM	16.39	80.5	Unknown	GAPDH	Colon cancer6
C02	FAM	16.29	78.5	Unknown	GAPDH	Colon cancer6
C03	FAM	16.22	79	Unknown	GAPDH	Colon cancer6
C04	FAM	15.08	78	Unknown	GAPDH	Colon cancer7
C05	FAM	15.01	81.5	Unknown	GAPDH	Colon cancer7
C06	FAM	15.05	78	Unknown	GAPDH	Colon cancer7
C07	FAM	16.74	79.5	Unknown	GAPDH	Colon cancer8
C08	FAM	16.63	82	Unknown	GAPDH	Colon cancer8
C09	FAM	16.8	80.5	Unknown	GAPDH	Colon cancer8
C10	FAM	15.91	78.5	Unknown	GAPDH	Colon cancer9
C11	FAM	15.99	79.5	Unknown	GAPDH	Colon cancer9
C12	FAM	16.03	81	Unknown	GAPDH	Colon cancer9
D01	FAM	14.88	78	Unknown	GAPDH	Colon cancer10
D02	FAM	14.82	82	Unknown	GAPDH	Colon cancer10
D03	FAM	14.84	79.5	Unknown	GAPDH	Colon cancer10
D04	FAM	16.93	81.5	Unknown	GAPDH	Colon cancer11
D05	FAM	16.85	80.5	Unknown	GAPDH	Colon cancer11
D06	FAM	16.75	80	Unknown	GAPDH	Colon cancer11
D07	FAM	17.11	78	Unknown	GAPDH	Colon cancer12
D08	FAM	17.11	79.5	Unknown	GAPDH	Colon cancer12
D09	FAM	17.03	79	Unknown	GAPDH	Colon cancer12
D10	FAM	15	81	Unknown	GAPDH	Colon cancer13
D11	FAM	14.97	80	Unknown	GAPDH	Colon cancer13
D12	FAM	14.89	82	Unknown	GAPDH	Colon cancer13
E01	FAM	14.57	78.5	Unknown	GAPDH	Colon cancer14
E02	FAM	14.43	79.5	Unknown	GAPDH	Colon cancer14
E03	FAM	14.49	80	Unknown	GAPDH	Colon cancer14
E04	FAM	15.73	81.5	Unknown	GAPDH	Colon cancer15
E05	FAM	15.77	79	Unknown	GAPDH	Colon cancer15
E06	FAM	15.69	78.5	Unknown	GAPDH	Colon cancer15
E07	FAM	16.56	80.5	Unknown	GAPDH	Colon cancer16
E08	FAM	16.45	79.5	Unknown	GAPDH	Colon cancer16
E09	FAM	16.44	78	Unknown	GAPDH	Colon cancer16
E10	FAM	15.55	82	Unknown	GAPDH	Colon cancer17
E11	FAM	15.63	81.5	Unknown	GAPDH	Colon cancer17
E12	FAM	15.52	80.5	Unknown	GAPDH	Colon cancer17
F01	FAM	15.71	80	Unknown	GAPDH	Colon cancer18
F02	FAM	15.72	79.5	Unknown	GAPDH	Colon cancer18
F03	FAM	15.76	78	Unknown	GAPDH	Colon cancer18
F04	FAM	14.89	82	Unknown	GAPDH	Colon cancer19
F05	FAM	14.92	79	Unknown	GAPDH	Colon cancer19
F06	FAM	15.03	80.5	Unknown	GAPDH	Colon cancer19
F07	FAM	15.63	81	Unknown	GAPDH	Colon cancer20
F08	FAM	15.66	78	Unknown	GAPDH	Colon cancer20
F09	FAM	15.74	79.5	Unknown	GAPDH	Colon cancer20
F10	FAM	16.65	82	Unknown	GAPDH	Colon cancer21
F11	FAM	16.7	81.5	Unknown	GAPDH	Colon cancer21
F12	FAM	16.74	78	Unknown	GAPDH	Colon cancer21
A01	FAM	24.55	79.5	Unknown	uMtCK	reference sample
A02	FAM	24.57	78	Unknown	uMtCK	reference sample
A03	FAM	24.47	82	Unknown	uMtCK	reference sample
A04	FAM	24.36	81.5	Unknown	uMtCK	reference sample
A05	FAM	24.33	78	Unknown	uMtCK	reference sample
A06	FAM	24.44	80.5	Unknown	uMtCK	reference sample
A07	FAM	24.54	79	Unknown	uMtCK	reference sample
A08	FAM	24.64	82	Unknown	uMtCK	reference sample
A09	FAM	24.62	81.5	Unknown	uMtCK	reference sample
A10	FAM	27.11	79.5	Unknown	uMtCK	Colon cancer1
A11	FAM	27.05	81	Unknown	uMtCK	Colon cancer1
A12	FAM	27.12	82	Unknown	uMtCK	Colon cancer1
B01	FAM	26.15	79.5	Unknown	uMtCK	Colon cancer2
B02	FAM	25.99	80.5	Unknown	uMtCK	Colon cancer2
B03	FAM	26.05	81	Unknown	uMtCK	Colon cancer2
B04	FAM	25.33	80	Unknown	uMtCK	Colon cancer3
B05	FAM	25.42	78.5	Unknown	uMtCK	Colon cancer3
B06	FAM	25.3	79.5	Unknown	uMtCK	Colon cancer3
B07	FAM	26.92	78	Unknown	uMtCK	Colon cancer4
B08	FAM	26.9	81	Unknown	uMtCK	Colon cancer4
B09	FAM	26.85	82	Unknown	uMtCK	Colon cancer4
B10	FAM	25.18	81.5	Unknown	uMtCK	Colon cancer5
B11	FAM	25.02	80.5	Unknown	uMtCK	Colon cancer5
B12	FAM	25.02	80	Unknown	uMtCK	Colon cancer5
C01	FAM	26.31	79.5	Unknown	uMtCK	Colon cancer6
C02	FAM	26.34	78	Unknown	uMtCK	Colon cancer6
C03	FAM	26.41	78.5	Unknown	uMtCK	Colon cancer6
C04	FAM	25.09	81	Unknown	uMtCK	Colon cancer7
C05	FAM	25.01	80.5	Unknown	uMtCK	Colon cancer7
C06	FAM	25	79.5	Unknown	uMtCK	Colon cancer7
C07	FAM	22.4	82	Unknown	uMtCK	Colon cancer8
C08	FAM	22.34	78	Unknown	uMtCK	Colon cancer8
C09	FAM	22.36	80	Unknown	uMtCK	Colon cancer8
C10	FAM	22.84	80.5	Unknown	uMtCK	Colon cancer9
C11	FAM	22.83	80	Unknown	uMtCK	Colon cancer9
C12	FAM	22.87	81	Unknown	uMtCK	Colon cancer9
D01	FAM	24.75	81.5	Unknown	uMtCK	Colon cancer10
D02	FAM	24.63	79.5	Unknown	uMtCK	Colon cancer10
D03	FAM	24.71	78.5	Unknown	uMtCK	Colon cancer10
D04	FAM	26.6	78	Unknown	uMtCK	Colon cancer11
D05	FAM	26.49	81.5	Unknown	uMtCK	Colon cancer11
D06	FAM	26.67	80	Unknown	uMtCK	Colon cancer11
D07	FAM	25.02	78	Unknown	uMtCK	Colon cancer12
D08	FAM	25.02	78.5	Unknown	uMtCK	Colon cancer12
D09	FAM	24.96	79	Unknown	uMtCK	Colon cancer12
D10	FAM	24.19	82	Unknown	uMtCK	Colon cancer13
D11	FAM	24.07	81	Unknown	uMtCK	Colon cancer13
D12	FAM	24.02	82	Unknown	uMtCK	Colon cancer13
E01	FAM	23.3	78	Unknown	uMtCK	Colon cancer14
E02	FAM	23.34	78.5	Unknown	uMtCK	Colon cancer14
E03	FAM	23.45	79.5	Unknown	uMtCK	Colon cancer14
E04	FAM	22.7	78	Unknown	uMtCK	Colon cancer15
E05	FAM	22.71	78.5	Unknown	uMtCK	Colon cancer15
E06	FAM	22.77	81	Unknown	uMtCK	Colon cancer15
E07	FAM	22.28	81.5	Unknown	uMtCK	Colon cancer16
E08	FAM	22.38	80.5	Unknown	uMtCK	Colon cancer16
E09	FAM	22.43	80	Unknown	uMtCK	Colon cancer16
E10	FAM	23.79	80	Unknown	uMtCK	Colon cancer17
E11	FAM	23.77	81	Unknown	uMtCK	Colon cancer17
E12	FAM	23.64	80.5	Unknown	uMtCK	Colon cancer17
F01	FAM	23.17	79.5	Unknown	uMtCK	Colon cancer18
F02	FAM	23.12	82	Unknown	uMtCK	Colon cancer18
F03	FAM	23.09	79	Unknown	uMtCK	Colon cancer18
F04	FAM	22.19	80	Unknown	uMtCK	Colon cancer19
F05	FAM	22.28	80.5	Unknown	uMtCK	Colon cancer19
F06	FAM	22.32	78.5	Unknown	uMtCK	Colon cancer19
F07	FAM	22.23	79	Unknown	uMtCK	Colon cancer20
F08	FAM	22.11	81	Unknown	uMtCK	Colon cancer20
F09	FAM	22.21	82	Unknown	uMtCK	Colon cancer20
F10	FAM	22.7	79.5	Unknown	uMtCK	Colon cancer21
F11	FAM	22.85	81	Unknown	uMtCK	Colon cancer21
F12	FAM	22.74	78	Unknown	uMtCK	Colon cancer21
A01	FAM	13.36	78.5	Unknown	GAPDH	reference sample
A02	FAM	13.41	79.5	Unknown	GAPDH	reference sample
A03	FAM	13.44	79	Unknown	GAPDH	reference sample
A04	FAM	13.58	81	Unknown	GAPDH	reference sample
A05	FAM	13.49	80.5	Unknown	GAPDH	reference sample
A06	FAM	13.42	82	Unknown	GAPDH	reference sample
A07	FAM	13.47	78.5	Unknown	GAPDH	reference sample
A08	FAM	13.57	79.5	Unknown	GAPDH	reference sample
A09	FAM	13.52	78	Unknown	GAPDH	reference sample
A10	FAM	16.67	81.5	Unknown	GAPDH	Normal control2
A11	FAM	16.6	80.5	Unknown	GAPDH	Normal control2
A12	FAM	16.6	79.5	Unknown	GAPDH	Normal control2
B01	FAM	14.29	82	Unknown	GAPDH	Normal control3
B02	FAM	14.23	81.5	Unknown	GAPDH	Normal control3
B03	FAM	14.37	78	Unknown	GAPDH	Normal control3
B04	FAM	15.46	79	Unknown	GAPDH	Normal control4
B05	FAM	15.33	81	Unknown	GAPDH	Normal control4
B06	FAM	15.37	80	Unknown	GAPDH	Normal control4
B07	FAM	13.68	80.5	Unknown	GAPDH	Normal control5
B08	FAM	13.7	82	Unknown	GAPDH	Normal control5
B09	FAM	13.65	78.5	Unknown	GAPDH	Normal control5
B10	FAM	14.85	79	Unknown	GAPDH	Normal control6
B11	FAM	14.78	82	Unknown	GAPDH	Normal control6
B12	FAM	14.67	78	Unknown	GAPDH	Normal control6
C01	FAM	15.57	81.5	Unknown	GAPDH	Normal control7
C02	FAM	15.69	79	Unknown	GAPDH	Normal control7
C03	FAM	15.64	82	Unknown	GAPDH	Normal control7
C04	FAM	15.54	80.5	Unknown	GAPDH	Normal control8
C05	FAM	15.51	78	Unknown	GAPDH	Normal control8
C06	FAM	15.43	79.5	Unknown	GAPDH	Normal control8
C07	FAM	14.57	81.5	Unknown	GAPDH	Normal control9
C08	FAM	14.53	82	Unknown	GAPDH	Normal control9
C09	FAM	14.69	78	Unknown	GAPDH	Normal control9
C10	FAM	14.55	80	Unknown	GAPDH	Normal control10
C11	FAM	14.55	79	Unknown	GAPDH	Normal control10
C12	FAM	14.67	78	Unknown	GAPDH	Normal control10
D01	FAM	15.76	78.5	Unknown	GAPDH	Normal control11
D02	FAM	15.72	79.5	Unknown	GAPDH	Normal control11
D03	FAM	15.7	81.5	Unknown	GAPDH	Normal control11
D04	FAM	16.36	79.5	Unknown	GAPDH	Normal control12
D05	FAM	16.43	81	Unknown	GAPDH	Normal control12
D06	FAM	16.35	78	Unknown	GAPDH	Normal control12
D07	FAM	15.99	81.5	Unknown	GAPDH	Normal control13
D08	FAM	15.97	80	Unknown	GAPDH	Normal control13
D09	FAM	16.14	78	Unknown	GAPDH	Normal control13
D10	FAM	13.85	78.5	Unknown	GAPDH	Normal control14
D11	FAM	13.92	81	Unknown	GAPDH	Normal control14
D12	FAM	13.82	81.5	Unknown	GAPDH	Normal control14
E01	FAM	14.7	80.5	Unknown	GAPDH	Normal control15
E02	FAM	14.7	79.5	Unknown	GAPDH	Normal control15
E03	FAM	14.66	81	Unknown	GAPDH	Normal control15
E04	FAM	15.45	81.5	Unknown	GAPDH	Normal control16
E05	FAM	15.4	80.5	Unknown	GAPDH	Normal control16
E06	FAM	15.3	80	Unknown	GAPDH	Normal control16
E07	FAM	15.76	78	Unknown	GAPDH	Normal control17
E08	FAM	15.84	81	Unknown	GAPDH	Normal control17
E09	FAM	15.83	81.5	Unknown	GAPDH	Normal control17
E10	FAM	14.61	80.5	Unknown	GAPDH	Normal control18
E11	FAM	14.6	79.5	Unknown	GAPDH	Normal control18
E12	FAM	14.7	78	Unknown	GAPDH	Normal control18
F01	FAM	17.03	78	Unknown	GAPDH	Normal control19
F02	FAM	17.15	80	Unknown	GAPDH	Normal control19
F03	FAM	16.98	79.5	Unknown	GAPDH	Normal control19
F04	FAM	14.87	82	Unknown	GAPDH	Normal control20
F05	FAM	14.81	81.5	Unknown	GAPDH	Normal control20
F06	FAM	14.95	80	Unknown	GAPDH	Normal control20
F07	FAM	16.64	78	Unknown	GAPDH	Normal control21
F08	FAM	16.58	80.5	Unknown	GAPDH	Normal control21
F09	FAM	16.63	79	Unknown	GAPDH	Normal control21
A01	FAM	24.55	79	Unknown	uMtCK	reference sample
A02	FAM	24.57	82	Unknown	uMtCK	reference sample
A03	FAM	24.47	81	Unknown	uMtCK	reference sample
A04	FAM	24.36	82	Unknown	uMtCK	reference sample
A05	FAM	24.33	78	Unknown	uMtCK	reference sample
A06	FAM	24.44	78.5	Unknown	uMtCK	reference sample
A07	FAM	24.54	79.5	Unknown	uMtCK	reference sample
A08	FAM	24.64	78	Unknown	uMtCK	reference sample
A09	FAM	24.62	78.5	Unknown	uMtCK	reference sample
A10	FAM	27.57	81	Unknown	uMtCK	Normal control2
A11	FAM	27.66	81.5	Unknown	uMtCK	Normal control2
A12	FAM	27.61	78	Unknown	uMtCK	Normal control2
B01	FAM	25.16	81	Unknown	uMtCK	Normal control3
B02	FAM	25.3	82	Unknown	uMtCK	Normal control3
B03	FAM	25.28	78	Unknown	uMtCK	Normal control3
B04	FAM	26.28	79.5	Unknown	uMtCK	Normal control4
B05	FAM	26.39	81.5	Unknown	uMtCK	Normal control4
B06	FAM	26.31	80	Unknown	uMtCK	Normal control4
B07	FAM	24.6	80.5	Unknown	uMtCK	Normal control5
B08	FAM	24.52	78.5	Unknown	uMtCK	Normal control5
B09	FAM	24.61	79	Unknown	uMtCK	Normal control5
B10	FAM	25.64	82	Unknown	uMtCK	Normal control6
B11	FAM	25.68	78.5	Unknown	uMtCK	Normal control6
B12	FAM	25.53	79.5	Unknown	uMtCK	Normal control6
C01	FAM	26.46	80	Unknown	uMtCK	Normal control7
C02	FAM	26.34	81.5	Unknown	uMtCK	Normal control7
C03	FAM	26.41	79	Unknown	uMtCK	Normal control7
C04	FAM	26.14	81	Unknown	uMtCK	Normal control8
C05	FAM	26.18	80.5	Unknown	uMtCK	Normal control8
C06	FAM	26.14	82	Unknown	uMtCK	Normal control8
C07	FAM	25.14	78	Unknown	uMtCK	Normal control9
C08	FAM	25.24	78.5	Unknown	uMtCK	Normal control9
C09	FAM	25.08	79.5	Unknown	uMtCK	Normal control9
C10	FAM	25.11	78	Unknown	uMtCK	Normal control10
C11	FAM	25.04	81.5	Unknown	uMtCK	Normal control10
C12	FAM	25.13	80.5	Unknown	uMtCK	Normal control10
D01	FAM	25.94	79.5	Unknown	uMtCK	Normal control11
D02	FAM	25.86	82	Unknown	uMtCK	Normal control11
D03	FAM	25.87	78.5	Unknown	uMtCK	Normal control11
D04	FAM	26.42	79	Unknown	uMtCK	Normal control12
D05	FAM	26.39	81	Unknown	uMtCK	Normal control12
D06	FAM	26.49	80	Unknown	uMtCK	Normal control12
D07	FAM	25.89	80.5	Unknown	uMtCK	Normal control13
D08	FAM	26	78	Unknown	uMtCK	Normal control13
D09	FAM	25.82	82	Unknown	uMtCK	Normal control13
D10	FAM	24.78	81.5	Unknown	uMtCK	Normal control14
D11	FAM	24.76	80.5	Unknown	uMtCK	Normal control14
D12	FAM	24.64	80	Unknown	uMtCK	Normal control14
E01	FAM	23.9	78	Unknown	uMtCK	Normal control15
E02	FAM	23.88	82	Unknown	uMtCK	Normal control15
E03	FAM	23.75	79.5	Unknown	uMtCK	Normal control15
E04	FAM	24.2	79	Unknown	uMtCK	Normal control16
E05	FAM	24.27	78.5	Unknown	uMtCK	Normal control16
E06	FAM	24.33	81.5	Unknown	uMtCK	Normal control16
E07	FAM	24.35	80.5	Unknown	uMtCK	Normal control17
E08	FAM	24.27	78	Unknown	uMtCK	Normal control17
E09	FAM	24.35	80.5	Unknown	uMtCK	Normal control17
E10	FAM	22.88	79	Unknown	uMtCK	Normal control18
E11	FAM	22.95	78.5	Unknown	uMtCK	Normal control18
E12	FAM	22.79	79.5	Unknown	uMtCK	Normal control18
F01	FAM	24.94	81.5	Unknown	uMtCK	Normal control19
F02	FAM	24.83	81	Unknown	uMtCK	Normal control19
F03	FAM	24.97	78.5	Unknown	uMtCK	Normal control19
F04	FAM	22.62	79	Unknown	uMtCK	Normal control20
F05	FAM	22.68	82	Unknown	uMtCK	Normal control20
F06	FAM	22.65	80.5	Unknown	uMtCK	Normal control20
F07	FAM	23.79	81	Unknown	uMtCK	Normal control21
F08	FAM	23.83	78	Unknown	uMtCK	Normal control21
F09	FAM	23.87	79.5	Unknown	uMtCK	Normal control21

## Sheet: fig1d
Area	Aisle	CT	TM	Type	Gene	The sample name
A01	FAM	14.32	80	Unknown	18s	NCM460
A02	FAM	14.34	78	Unknown	18s	NCM460
A03	FAM	14.32	81	Unknown	18s	NCM460
A04	FAM	14.41	81.5	Unknown	18s	NCM460
A05	FAM	14.41	79	Unknown	18s	NCM460
A06	FAM	14.43	79.5	Unknown	18s	NCM460
A07	FAM	14.48	80.5	Unknown	18s	NCM460
A08	FAM	14.5	81	Unknown	18s	NCM460
A09	FAM	14.48	82	Unknown	18s	NCM460
A10	FAM	14.66	78.5	Unknown	18s	SW480
A11	FAM	14.65	79.5	Unknown	18s	SW480
A12	FAM	14.64	81.5	Unknown	18s	SW480
B01	FAM	14.72	79.5	Unknown	18s	SW480
B02	FAM	14.71	80.5	Unknown	18s	SW480
B03	FAM	14.73	79.5	Unknown	18s	SW480
B04	FAM	14.78	81	Unknown	18s	SW480
B05	FAM	14.78	78.5	Unknown	18s	SW480
B06	FAM	14.76	79	Unknown	18s	SW480
B07	FAM	14.54	82	Unknown	18s	SW620
B08	FAM	14.56	79.5	Unknown	18s	SW620
B09	FAM	14.56	81	Unknown	18s	SW620
B10	FAM	14.6	78.5	Unknown	18s	SW620
B11	FAM	14.62	81	Unknown	18s	SW620
B12	FAM	14.61	79	Unknown	18s	SW620
C01	FAM	14.73	80	Unknown	18s	SW620
C02	FAM	14.73	82	Unknown	18s	SW620
C03	FAM	14.72	80.5	Unknown	18s	SW620
C04	FAM	14.27	79.5	Unknown	18s	HCT116
C05	FAM	14.27	81	Unknown	18s	HCT116
C06	FAM	14.29	81.5	Unknown	18s	HCT116
C07	FAM	14.36	80.5	Unknown	18s	HCT116
C08	FAM	14.36	82	Unknown	18s	HCT116
C09	FAM	14.35	78	Unknown	18s	HCT116
C10	FAM	14.42	81.5	Unknown	18s	HCT116
C11	FAM	14.44	78.5	Unknown	18s	HCT116
C12	FAM	14.42	80	Unknown	18s	HCT116
D01	FAM	28.88	81.5	Unknown	miR-491-3p	NCM460
D02	FAM	28.89	79.5	Unknown	miR-491-3p	NCM460
D03	FAM	28.87	79	Unknown	miR-491-3p	NCM460
D04	FAM	29.15	79.5	Unknown	miR-491-3p	NCM460
D05	FAM	29.14	78	Unknown	miR-491-3p	NCM460
D06	FAM	29.12	81	Unknown	miR-491-3p	NCM460
D07	FAM	29.21	81.5	Unknown	miR-491-3p	NCM460
D08	FAM	29.2	82	Unknown	miR-491-3p	NCM460
D09	FAM	29.21	79	Unknown	miR-491-3p	NCM460
D10	FAM	27.32	78	Unknown	miR-491-3p	SW480
D11	FAM	27.3	78.5	Unknown	miR-491-3p	SW480
D12	FAM	27.3	81	Unknown	miR-491-3p	SW480
E01	FAM	27.53	81.5	Unknown	miR-491-3p	SW480
E02	FAM	27.52	80	Unknown	miR-491-3p	SW480
E03	FAM	27.51	80.5	Unknown	miR-491-3p	SW480
E04	FAM	27.59	82	Unknown	miR-491-3p	SW480
E05	FAM	27.58	78	Unknown	miR-491-3p	SW480
E06	FAM	27.56	78.5	Unknown	miR-491-3p	SW480
E07	FAM	28	79	Unknown	miR-491-3p	SW620
E08	FAM	27.99	82	Unknown	miR-491-3p	SW620
E09	FAM	27.98	79.5	Unknown	miR-491-3p	SW620
E10	FAM	27.99	81	Unknown	miR-491-3p	SW620
E11	FAM	27.96	78	Unknown	miR-491-3p	SW620
E12	FAM	27.98	81.5	Unknown	miR-491-3p	SW620
F01	FAM	28.29	80	Unknown	miR-491-3p	SW620
F02	FAM	28.27	78	Unknown	miR-491-3p	SW620
F03	FAM	28.28	79	Unknown	miR-491-3p	SW620
F04	FAM	27.51	79.5	Unknown	miR-491-3p	HCT116
F05	FAM	27.49	78.5	Unknown	miR-491-3p	HCT116
F06	FAM	27.48	81	Unknown	miR-491-3p	HCT116
F07	FAM	27.56	81.5	Unknown	miR-491-3p	HCT116
F08	FAM	27.54	78	Unknown	miR-491-3p	HCT116
F09	FAM	27.54	80	Unknown	miR-491-3p	HCT116
F10	FAM	27.5	80.5	Unknown	miR-491-3p	HCT116
F11	FAM	27.49	82	Unknown	miR-491-3p	HCT116
F12	FAM	27.47	78.5	Unknown	miR-491-3p	HCT116

## Sheet: fig1f
	uMtCK	miR-491-3p
	0.61	0.19
	0.59	1.06
	0.45	2.81
	0.51	1.65
	0.82	2.13
	0.97	2.1
	1.03	1.24
	5.36	0.06
	4.15	2.35
	1.16	0.84
	1.27	1.27
	3.11	0.31
	1.87	1.73
	2.16	3.12
	4.03	0
	5.14	0.69
	2.86	0.15
	3.62	1.35
	3.71	0.42
	4.52	0.39
	4.97	0.27
