# Supplementary material for: Downregulated miRNA-491-3p accelerates colorectal cancer growth by increasing uMtCK expression
Source: PeerJ. 2022 Nov 28;10:e14285. doi: 10.7717/peerj.14285 (PMC9744150; doi:10.7717/peerj.14285)
Supplement: Supplemental Information 3 [file peerj-10-14285-s003.xlsx]

## Sheet: fig2a
Area	Aisle	CT	TM	Type	Gene	The sample name
A01	FAM	15.24	78.5	Unknown	18s	Control
A02	FAM	15.25	80	Unknown	18s	Control
A03	FAM	15.26	81.5	Unknown	18s	Control
A04	FAM	15.31	79.5	Unknown	18s	Control
A05	FAM	15.29	79	Unknown	18s	Control
A06	FAM	15.32	81.5	Unknown	18s	Control
A07	FAM	15.38	80	Unknown	18s	Control
A08	FAM	15.39	78	Unknown	18s	Control
A09	FAM	15.36	80.5	Unknown	18s	Control
A10	FAM	15.56	78.5	Unknown	18s	miR-491-3p
A11	FAM	15.56	79	Unknown	18s	miR-491-3p
A12	FAM	15.57	82	Unknown	18s	miR-491-3p
B01	FAM	15.63	79.5	Unknown	18s	miR-491-3p
B02	FAM	15.61	81	Unknown	18s	miR-491-3p
B03	FAM	15.61	78	Unknown	18s	miR-491-3p
B04	FAM	15.69	80.5	Unknown	18s	miR-491-3p
B05	FAM	15.69	79.5	Unknown	18s	miR-491-3p
B06	FAM	15.71	81	Unknown	18s	miR-491-3p
B07	FAM	28.67	81.5	Unknown	miR-491-3p	Control
B08	FAM	28.67	80.5	Unknown	miR-491-3p	Control
B09	FAM	28.65	80	Unknown	miR-491-3p	Control
B10	FAM	28.93	78	Unknown	miR-491-3p	Control
B11	FAM	28.95	81	Unknown	miR-491-3p	Control
B12	FAM	28.93	81.5	Unknown	miR-491-3p	Control
C01	FAM	28.84	79	Unknown	miR-491-3p	Control
C02	FAM	28.84	79.5	Unknown	miR-491-3p	Control
C03	FAM	28.82	80	Unknown	miR-491-3p	Control
C04	FAM	25.59	82	Unknown	miR-491-3p	miR-491-3p
C05	FAM	25.62	79	Unknown	miR-491-3p	miR-491-3p
C06	FAM	25.59	79.5	Unknown	miR-491-3p	miR-491-3p
C07	FAM	25.67	78	Unknown	miR-491-3p	miR-491-3p
C08	FAM	25.67	81	Unknown	miR-491-3p	miR-491-3p
C09	FAM	25.68	80.5	Unknown	miR-491-3p	miR-491-3p
C10	FAM	25.85	81	Unknown	miR-491-3p	miR-491-3p
C11	FAM	25.86	82	Unknown	miR-491-3p	miR-491-3p
C12	FAM	25.86	78	Unknown	miR-491-3p	miR-491-3p

## Sheet: fig2b
Control		0h	24h	48h	96h
	cell viability	0.23	0.33	0.45	0.7
		0.3	0.31	0.4	0.64
		0.27	0.37	0.4	0.62
	Mean	0.266667	0.336667	0.416667	0.653333
	SD	0.0351188	0.0305505	0.0288675	0.0416333
miR-491-3p		0h	24h	48h	96h
	cell viability	0.27	0.34	0.39	0.41
		0.31	0.32	0.33	0.46
		0.23	0.28	0.33	0.48
	Mean	0.27	0.313333	0.35	0.45
	SD	0.04	0.0305505	0.034641	0.0360555

## Sheet: fig2d
cell viability	106.15	75.01
	120.44	66.5
	114.8	73.28
Mean	113.797	71.5967
SD	7.19764	4.4978

## Sheet: fig2e
Area	Aisle	CT	TM	Type	Gene	The sample name
A01	FAM	13.64	81	Unknown	18s	N.C
A02	FAM	13.66	78	Unknown	18s	N.C
A03	FAM	13.65	80.5	Unknown	18s	N.C
A04	FAM	13.73	79.5	Unknown	18s	N.C
A05	FAM	13.75	81	Unknown	18s	N.C
A06	FAM	13.75	81.5	Unknown	18s	N.C
A07	FAM	13.87	80.5	Unknown	18s	N.C
A08	FAM	13.85	80	Unknown	18s	N.C
A09	FAM	13.86	78	Unknown	18s	N.C
A10	FAM	13.57	78.5	Unknown	18s	miR-491-3p inhibitor
A11	FAM	13.55	81	Unknown	18s	miR-491-3p inhibitor
A12	FAM	13.54	81.5	Unknown	18s	miR-491-3p inhibitor
B01	FAM	13.49	80	Unknown	18s	miR-491-3p inhibitor
B02	FAM	13.48	78.5	Unknown	18s	miR-491-3p inhibitor
B03	FAM	13.47	79	Unknown	18s	miR-491-3p inhibitor
B04	FAM	13.36	82	Unknown	18s	miR-491-3p inhibitor
B05	FAM	13.37	79.5	Unknown	18s	miR-491-3p inhibitor
B06	FAM	13.36	81	Unknown	18s	miR-491-3p inhibitor
B07	FAM	26.98	81.5	Unknown	miR-491-3p	N.C
B08	FAM	27	79	Unknown	miR-491-3p	N.C
B09	FAM	26.98	79.5	Unknown	miR-491-3p	N.C
B10	FAM	26.91	80	Unknown	miR-491-3p	N.C
B11	FAM	26.89	82	Unknown	miR-491-3p	N.C
B12	FAM	26.9	79	Unknown	miR-491-3p	N.C
C01	FAM	27.13	80.5	Unknown	miR-491-3p	N.C
C02	FAM	27.13	81	Unknown	miR-491-3p	N.C
C03	FAM	27.15	82	Unknown	miR-491-3p	N.C
C04	FAM	28.77	78	Unknown	miR-491-3p	miR-491-3p inhibitor
C05	FAM	28.76	79	Unknown	miR-491-3p	miR-491-3p inhibitor
C06	FAM	28.78	79.5	Unknown	miR-491-3p	miR-491-3p inhibitor
C07	FAM	28.44	78	Unknown	miR-491-3p	miR-491-3p inhibitor
C08	FAM	28.46	81	Unknown	miR-491-3p	miR-491-3p inhibitor
C09	FAM	28.46	82	Unknown	miR-491-3p	miR-491-3p inhibitor
C10	FAM	28.26	80.5	Unknown	miR-491-3p	miR-491-3p inhibitor
C11	FAM	28.24	81.5	Unknown	miR-491-3p	miR-491-3p inhibitor
C12	FAM	28.24	78.5	Unknown	miR-491-3p	miR-491-3p inhibitor
E05	FAM		81.5	Unknown	miR-491-3p	SW480
E06	FAM		80	Unknown	miR-491-3p	SW480
E07	FAM		78	Unknown	miR-491-3p	SW620
E08	FAM		79	Unknown	miR-491-3p	SW620
E09	FAM		79.5	Unknown	miR-491-3p	SW620
E10	FAM		78.5	Unknown	miR-491-3p	SW620
E11	FAM		81	Unknown	miR-491-3p	SW620
E12	FAM		81.5	Unknown	miR-491-3p	SW620
F01	FAM		80.5	Unknown	miR-491-3p	SW620
F02	FAM			Unknown	miR-491-3p	SW620
F03	FAM			Unknown	miR-491-3p	SW620
F04	FAM			Unknown	miR-491-3p	HCT116
F05	FAM			Unknown	miR-491-3p	HCT116
F06	FAM			Unknown	miR-491-3p	HCT116
F07	FAM			Unknown	miR-491-3p	HCT116
F08	FAM		81.5	Unknown	miR-491-3p	HCT116
F09	FAM		82	Unknown	miR-491-3p	HCT116
F10	FAM		79	Unknown	miR-491-3p	HCT116
F11	FAM		78	Unknown	miR-491-3p	HCT116
F12	FAM		78.5	Unknown	miR-491-3p	HCT116

## Sheet: fig2f
N.C		0h	24h	48h	96h
	cell viability	0.23	0.27	0.31	0.44
		0.21	0.22	0.27	0.38
		0.2	0.22	0.28	0.39
	Mean	0.213333	0.236667	0.286667	0.403333
	SD	0.0152753	0.0288675	0.0208167	0.0321455
miR-491-3p inhibitor		0h	24h	48h	96h
	cell viability	0.22	0.29	0.37	0.52
		0.19	0.27	0.37	0.49
		0.23	0.25	0.32	0.55
	Mean	0.213333	0.27	0.353333	0.52
	SD	0.0208167	0.02	0.0288675	0.03

## Sheet: fig2h
cell viability	86.08	127.43
	76.92	123.2
	78.48	113.58
Mean	80.4933	121.403
SD	4.90067	7.09765
