# Supplementary material for: Downregulated miRNA-491-3p accelerates colorectal cancer growth by increasing uMtCK expression
Source: PeerJ. 2022 Nov 28;10:e14285. doi: 10.7717/peerj.14285 (PMC9744150; doi:10.7717/peerj.14285)
Supplement: Supplemental Information 6 [file peerj-10-14285-s006.xlsx]

## Sheet: fig5a
Control		0h	24h	48h	96h
	cell viability	0.2	0.28	0.44	0.6
		0.26	0.29	0.42	0.64
		0.26	0.32	0.39	0.66
	Mean	0.24	0.296667	0.416667	0.633333
	SD	0.034641	0.0208167	0.0251661	0.0305505
miR-491-3p		0h	24h	48h	96h
	cell viability	0.21	0.28	0.35	0.41
		0.25	0.24	0.33	0.4
		0.27	0.28	0.29	0.46
	Mean	0.243333	0.266667	0.323333	0.423333
	SD	0.0305505	0.023094	0.0305505	0.0321455
miR-491-3p+pcDNA-uMtCK		0h	24h	48h	96h
	cell viability	0.24	0.31	0.39	0.54
		0.26	0.25	0.37	0.51
		0.22	0.27	0.36	0.57
	Mean	0.24	0.276667	0.373333	0.54
	SD	0.02	0.0305505	0.0152753	0.03

## Sheet: fig5c
Control		0d	14d	21d	35d
	cell viability	0	34.11	143.64	388.46
		0	47.61	179.46	344.97
		0	20.68	107.89	432.02
	Mean	0	34.1333	143.663	388.483
	SD	0	13.465	35.785	43.525
miR-491-3p		0d	14d	21d	35d
	cell viability	0	24.21	65.3	163.13
		0	6.83	43.82	197.4
		0	5.87	86.83	128.94
	Mean	0	12.3033	65.3167	163.157
	SD	0	10.3226	21.505	34.23
miR-491-3p+pcDNA-uMtCK		0d	14d	21d	35d
	cell viability	0	5.45	116.2	294.59
		0	28.04	91.62	258.49
		0	15.46	140.85	330.74
	Mean	0	16.3167	116.223	294.607
	SD	0	11.3193	24.615	36.125
